# Supplementary material for: A highly conserved mechanism for the detoxification and assimilation of the toxic phytoproduct L-azetidine-2-carboxylic acid in Aspergillus nidulans
Source: Sci Rep. 2021 Apr 1;11:7391. doi: 10.1038/s41598-021-86622-3 (PMC8016842; doi:10.1038/s41598-021-86622-3)
Supplement: Supplementary file 3 — Supplementary Information 2. [file 41598_2021_86622_MOESM3_ESM.xlsx]

## Sheet: Φύλλο1
				Supplementary table S3. BLAST outputs using different AzhA homolog against different databases
Eukaryotes			# Fields: query id	Subject ids	% identity	alignment length	mismatches	gap opens	q. start	q. end	s. start	s. end	evalue	bit score	% positives
	Fungi		Query_93929	XP_660143.1	100000	238	0	0	1	238	1	238	2.45e-177	494	100.00
		Leotiomyceta	Query_93929	XP_026600355.1	80753	239	44	1	1	237	1	239	6.02e-145	410	90.79
			Query_93929	KIA75548.1	74576	236	59	1	2	237	3	237	1.34e-131	377	88.14
			Query_93929	CEL08143.1	72034	236	66	0	2	237	3	238	6.64e-130	372	87.29
			Query_93929	XP_024708847.1	73840	237	61	1	3	239	4	239	2.67e-127	366	84.39
			Query_93929	RJE21457.1	72650	234	63	1	3	236	4	236	1.92e-124	358	85.04
			Query_93929	RJE21457.1	72650	234	63	1	3	236	4	236	1.92e-124	358	85.04
			Query_93929	XP_001823284.3	72103	233	64	1	3	235	4	235	5.69e-124	357	84.98
			Query_93929	RAQ42657.1	72103	233	64	1	3	235	4	235	2.21e-123	356	84.55
			Query_93929	KAE8325971.1	72103	233	64	1	3	235	4	235	4.66e-123	355	84.12
			Query_93929	KAE8347644.1	72103	233	64	1	3	235	4	235	5.20e-123	355	84.12
			Query_93929	OJJ37983.1	70085	234	69	1	1	234	1	233	6.82e-123	354	85.04
			Query_93929	KJK64118.1	71674	233	65	1	3	235	4	235	3.86e-122	353	84.12
			Query_93929	GAQ02745.1	71489	235	62	2	3	235	4	235	4.15e-120	347	81.28
			Query_93929	XP_028487860.1	69231	234	71	1	3	236	4	236	1.48e-119	346	83.76
			Query_93929	KAB8077336.1	70513	234	68	1	3	236	4	236	3.66e-119	345	81.62
			Query_93929	XP_025439602.1	70815	233	67	1	3	235	4	235	1.13e-118	344	80.69
			Query_93929	ODM20100.1	67949	234	74	1	3	236	4	236	1.96e-118	343	81.62
			Query_93929	GAQ46972.1	69828	232	69	1	3	234	4	234	4.36e-118	342	83.19
			Query_93929	OJJ66247.1	70259	232	68	1	3	234	4	234	5.03e-118	342	81.90
			Query_93929	XP_026616802.1	69957	233	69	1	3	235	4	235	5.43e-118	342	81.12
			Query_93929	OKP02898.1	68670	233	72	1	3	235	4	235	8.23e-118	342	81.12
			Query_93929	OJI88378.1	69828	232	69	1	3	234	4	234	8.98e-118	342	82.76
			Query_93929	XP_001258574.1	69099	233	71	1	3	235	4	235	9.59e-118	342	81.55
			Query_93929	XP_025573650.1	69528	233	70	1	3	235	4	235	1.62e-117	341	81.12
			Query_93929	RAQ50595.1	68803	234	72	1	3	236	4	236	1.64e-117	341	82.48
			Query_93929	GAA89043.1	69397	232	70	1	3	234	4	234	3.73e-117	340	82.76
			Query_93929	XP_751320.1	68670	233	72	1	3	235	4	235	4.49e-117	340	80.69
			Query_93929	XP_025540199.1	68966	232	71	1	3	234	4	234	7.12e-117	339	82.76
			Query_93929	XP_025540199.1	68966	232	71	1	3	234	4	234	7.12e-117	339	82.76
			Query_93929	CDM34757.1	68936	235	72	1	2	236	3	236	1.46e-116	338	80.85
			Query_93929	GAD96466.1	67949	234	74	1	3	236	4	236	2.65e-116	338	82.48
			Query_93929	XP_002561599.1	68511	235	73	1	2	236	3	236	3.59e-116	337	80.85
			Query_93929	XP_025561847.1	68534	232	72	1	3	234	4	234	4.73e-116	337	82.33
			Query_93929	CRL24903.1	68511	235	73	1	2	236	3	236	5.27e-116	337	80.43
			Query_93929	KAB8260073.1	67521	234	75	1	3	236	49	281	8.21e-116	338	82.05
			Query_93929	EDP55324.1	66383	235	79	0	2	236	3	237	8.83e-116	337	80.00
			Query_93929	XP_031945497.1	67521	234	75	1	3	236	4	236	9.64e-116	337	82.05
			Query_93929	XP_015411311.1	67949	234	74	1	3	236	4	236	1.17e-115	336	81.62
			Query_93929	OQD89262.1	66524	233	77	1	3	235	4	235	1.78e-115	336	80.26
			Query_93929	KXG50646.1	68936	235	72	1	2	236	3	236	2.03e-115	335	80.00
			Query_93929	KUM56855.1	66524	233	77	1	3	235	4	235	3.87e-115	335	80.69
			Query_93929	XP_007784090.1	67241	232	76	0	3	234	4	235	5.66e-115	334	81.90
			Query_93929	XP_002383312.1	67949	234	74	1	3	236	4	236	9.93e-115	334	81.20
			Query_93929	KGO70713.1	68511	235	73	1	2	236	3	236	1.33e-114	333	79.15
			Query_93929	KZL68521.1	65823	237	81	0	2	238	3	239	1.40e-114	333	78.48
			Query_93929	THY28549.1	66102	236	79	1	3	237	4	239	1.54e-114	333	81.36
			Query_93929	CRL30390.1	66094	233	78	1	3	235	4	235	1.57e-114	333	80.26
			Query_93929	XP_016602872.1	68511	235	73	1	2	236	3	236	1.62e-114	333	79.15
			Query_93929	OQD90328.1	67660	235	75	1	2	236	3	236	2.11e-114	333	79.57
			Query_93929	KAE8350503.1	68376	234	73	1	3	236	4	236	2.60e-114	333	80.77
			Query_93929	KAE8350503.1	68376	234	73	1	3	236	4	236	2.60e-114	333	80.77
			Query_93929	KDN66278.1	66667	237	79	0	2	238	3	239	3.55e-114	332	78.90
			Query_93929	XP_022490229.1	67094	234	76	1	1	234	1	233	5.74e-114	332	79.49
			Query_93929	THX09302.1	65678	236	80	1	3	237	4	239	1.05e-113	331	80.93
		Pezizomyceta	Query_87869	RPB16454.1	53689	244	102	6	2	236	13	254	2.50e-83	250	70.49
			Query_87869	KAA8893310.1	53247	231	101	5	7	236	9	233	9.09e-75	228	66.67
			Query_87869	CCX06808.1	47500	240	94	7	3	236	6	219	3.57e-64	201	64.58
			Query_87869	PUU78364.1	46842	190	92	4	2	186	5	190	9.08e-50	162	62.11
			Query_87869	RPB01186.1	37705	244	105	7	2	238	5	208	1.43e-40	140	50.00
			Query_87869	RPA84815.1	35897	234	143	4	3	230	28	260	4.22e-40	143	53.85
		Agaricomycetes	Query_55115	KIO22912.1	52049	244	104	4	3	234	5	247	6.39e-82	249	67.62
			Query_55115	KIJ36930.1	51899	237	111	2	3	237	6	241	1.03e-80	246	69.20
			Query_55115	XP_007262909.1	51464	239	110	4	2	237	5	240	5.00e-75	231	66.53
			Query_55115	KIM19757.1	50855	234	111	4	3	236	5	234	5.53e-73	226	67.52
			Query_55115	CEL57945.1	50000	236	115	3	3	236	12	246	5.85e-72	224	64.41
			Query_55115	KZT35395.1	49378	241	115	4	2	240	5	240	1.47e-71	223	65.15
			Query_55115	XP_007869323.1	48134	268	102	7	3	238	6	268	2.37e-71	223	60.82
			Query_55115	KIP09798.1	47791	249	118	4	1	238	4	251	3.51e-71	222	61.04
			Query_55115	TDL22761.1	48548	241	116	4	1	236	5	242	5.09e-71	221	67.22
			Query_55115	KEP55803.1	48729	236	118	3	3	236	12	246	1.44e-70	221	64.83
			Query_55115	OCB85289.1	48945	237	115	4	2	234	5	239	6.37e-70	219	66.24
			Query_55115	THH12161.1	49576	236	113	4	2	234	5	237	4.42e-69	216	65.68
			Query_55115	EJD40151.1	46721	244	123	3	2	239	4	246	3.70e-68	214	63.93
			Query_55115	XP_007384253.1	43478	276	113	3	3	235	6	281	1.22e-67	214	56.16
			Query_55115	TFK49185.1	46739	276	106	6	3	240	6	278	1.36e-67	214	56.52
			Query_55115	PAV15359.1	51073	233	107	5	2	230	5	234	3.59e-67	211	65.67
			Query_55115	KZT23702.1	45588	272	107	6	3	236	6	274	8.14e-67	212	58.46
			Query_55115	XP_007394698.1	42705	281	114	5	3	237	6	285	1.14e-66	212	56.23
			Query_55115	KAA1472555.1	46591	264	110	7	3	237	11	272	2.07e-65	208	61.74
			Query_55115	CCA70373.1	46888	241	123	3	3	239	5	244	5.95e-65	206	62.24
			Query_55115	THG93232.1	43310	284	113	5	1	237	5	287	1.38e-64	206	53.87
			Query_55115	KLO19396.1	47280	239	120	3	2	236	5	241	8.62e-64	203	61.92
			Query_55115	TFY63334.1	45038	262	117	6	3	237	11	272	8.66e-64	204	62.60
			Query_55115	TFY58644.1	41818	275	116	6	3	236	5	276	8.43e-61	197	56.00
			Query_55115	TCD67419.1	44074	270	115	7	6	240	10	278	7.18e-60	194	56.30
			Query_55115	XP_012183283.1	40278	288	112	7	1	236	1	280	1.03e-58	191	53.12
			Query_55115	XP_027615953.1	42105	247	127	5	1	237	14	254	4.71e-57	186	58.30
			Query_55115	THH19132.1	43478	253	124	6	3	236	9	261	4.08e-56	184	59.68
			Query_55115	OCH89341.1	39446	289	121	5	3	238	9	296	1.41e-55	184	51.56
			Query_55115	TFL04666.1	40476	294	116	8	1	236	1	293	2.87e-55	183	51.70
			Query_55115	PBK68889.1	41993	281	120	4	3	240	8	288	7.96e-54	179	51.25
			Query_55115	OJT09785.1	36655	281	130	6	3	238	38	315	1.39e-52	177	53.38
			Query_55115	KTB27637.1	38267	277	129	5	3	237	7	283	3.72e-51	172	52.35
			Query_55115	TEB34389.1	37658	316	117	7	3	238	8	323	3.85e-51	173	49.37
			Query_55115	PPQ97839.1	38486	317	112	7	3	236	7	323	3.68e-50	180	49.53
			Query_55115	THH32926.1	45306	245	121	7	6	238	10	253	3.51e-49	166	57.96
			Query_55115	TFK21151.1	36039	308	123	6	3	236	5	312	2.17e-47	163	49.35
			Query_55115	KAB5594686.1	48148	189	93	4	2	187	11	197	4.69e-45	166	65.61
		Dacrymycetes	Query_43199	EJU06095.1	46218	238	126	2	3	238	12	249	1.96e-70	216	63.45
			Query_43199	KZT62124.1	44351	239	131	2	3	239	12	250	3.20e-67	207	61.51
			Query_43199	KZO94871.1	44915	236	128	2	3	236	12	247	3.86e-67	207	61.44
		Tremellomycetes	Query_23516	XP_019048756.1	44915	236	124	4	1	233	1	233	2.50e-63	200	62.71
			Query_23516	OCF32118.1	43882	237	127	4	1	234	1	234	3.62e-62	197	63.71
			Query_23516	XP_012050304.1	42797	236	129	4	1	233	1	233	1.57e-61	196	63.98
			Query_23516	XP_018281569.1	43220	236	130	3	2	234	8	242	2.81e-61	195	60.59
			Query_23516	XP_003191145.1	46352	233	119	4	6	235	2	231	1.68e-60	193	60.09
			Query_23516	KIR54093.1	46352	233	119	4	6	235	2	231	2.55e-60	192	60.09
			Query_23516	KIR59736.1	45494	233	121	4	6	235	2	231	3.00e-59	190	59.66
			Query_23516	XP_018266729.1	40254	236	135	4	1	233	1	233	4.66e-59	189	63.56
			Query_23516	RSH93804.1	43802	242	126	5	3	239	16	252	5.23e-59	189	59.09
			Query_23516	XP_018991135.1	41564	243	136	4	1	240	1	240	1.51e-56	183	59.67
			Query_23516	TYJ55544.1	41152	243	137	4	1	240	1	240	4.22e-56	182	59.67
			Query_23516	OWZ64105.1	43038	237	129	4	2	235	3	236	7.32e-54	176	56.12
			Query_23516	XP_031861068.1	40167	239	135	5	3	236	1	236	1.06e-51	171	59.41
			Query_23516	XP_019014529.1	38983	236	135	5	1	233	1	230	2.55e-51	169	61.44
			Query_23516	XP_018990715.1	43038	237	125	7	3	233	4	236	6.20e-51	169	59.49
			Query_23516	XP_028478427.1	39669	242	124	7	1	234	1	228	6.18e-49	163	56.20
			Query_23516	TYJ54319.1	44796	221	112	7	19	233	24	240	8.97e-48	160	60.63
			Query_23516	RXK35471.1	40254	236	133	5	2	235	33	262	9.16e-48	161	56.78
			Query_23516	ORY22570.1	38235	238	137	6	3	233	10	244	7.28e-46	156	57.56
			Query_23516	TXT07425.1	41860	215	114	5	27	234	4	214	1.02e-45	154	57.21
		Ustilagomycotina	Query_29249	SPO37446.1	27684	177	112	4	1	166	1	172	2.41e-09	58.2	44.63
			Query_29249	XP_016290548.1	23207	237	144	7	3	204	9	242	3.16e-07	52.4	41.35
			Query_29249	CBQ73014.1	22800	250	130	8	3	204	9	243	7.73e-06	48.1	41.20
			Query_29249	SPO25375.1	22984	248	136	8	2	204	9	246	1.57e-05	47.4	41.13
		Eukaryotes except Fungi	Query_88247	XP_023873004.1	44262	244	124	5	3	235	7	249	6.87e-65	209	61.89
			Query_88247	XP_002109667.1	39916	238	133	4	1	232	1	234	1.94e-49	170	58.82
			Query_88247	GBP25470.1	26570	207	140	6	1	206	1	196	3.07e-09	64.3	46.86
Prokaryotes
	Archaea		Query_82127	RUA03878.1	38835	206	117	6	1	206	2	198	3.56e-39	140	57.28
			Query_82127	WP_008082008.1	35088	228	138	5	8	235	4	221	2.57e-35	130	53.95
			Query_82127	TMI30915.1	36842	209	119	4	6	212	7	204	5.50e-33	124	53.59
			Query_82127	PUA34118.1	34498	229	137	6	6	233	4	220	2.39e-32	122	54.15
			Query_82127	OLE86565.1	34211	228	138	5	6	231	18	235	3.51e-32	122	52.19
			Query_82127	TMI37662.1	30952	210	132	4	3	210	2	200	3.20e-31	119	54.76
			Query_82127	TMI62264.1	34146	205	122	4	7	209	15	208	1.57e-30	118	54.63
			Query_82127	HDN81693.1	34906	212	108	7	5	206	2	193	2.80e-30	117	53.77
			Query_82127	TLY01075.1	36275	204	118	6	6	208	9	201	2.84e-30	117	53.92
			Query_82127	RLF93801.1	34906	212	108	7	5	206	2	193	3.73e-30	116	53.77
			Query_82127	OLE59725.1	32075	212	127	5	3	210	2	200	6.46e-30	116	53.30
			Query_82127	OLE91046.1	32710	214	126	5	3	214	1	198	6.88e-29	114	53.27
			Query_82127	TMI18106.1	32895	228	141	5	6	231	7	224	7.78e-29	113	51.32
			Query_82127	TMP98691.1	35784	204	119	6	6	208	14	206	2.79e-28	112	52.45
			Query_82127	TLY15310.1	35784	204	119	6	6	208	14	206	3.46e-28	112	52.45
			Query_82127	TMI37154.1	31000	200	125	4	13	210	1	189	3.55e-28	111	54.00
			Query_82127	TLX96562.1	34804	204	121	6	6	208	9	201	6.43e-28	111	53.92
			Query_82127	TLZ66125.1	33010	206	118	7	5	206	14	203	1.61e-25	105	51.94
			Query_82127	OLD10567.1	32018	228	143	5	6	231	7	224	1.70e-23	99.8	50.88
			Query_82127	OFX17537.1	29958	237	139	8	9	237	8	225	4.28e-23	98.6	48.52
			Query_82127	TLY17612.1	35606	132	78	3	87	217	13	138	4.87e-18	83.6	56.06
			Query_82127	PMP75381.1	28571	210	126	8	3	208	1	190	9.01e-16	78.6	49.52
			Query_82127	NAZ13532.1	29902	204	120	7	8	208	1	184	5.77e-15	76.6	48.53
			Query_82127	TMI29779.1	30769	182	99	7	61	234	49	211	1.02e-14	75.9	47.80
			Query_82127	MVT12709.1	26809	235	135	8	5	234	3	205	3.08e-14	74.7	45.53
			Query_82127	RLG84755.1	30500	200	120	7	8	206	3	184	3.40e-14	74.3	52.00
			Query_82127	HES91530.1	29717	212	116	7	3	206	13	199	6.78e-13	71.2	47.17
			Query_82127	HES69039.1	27586	203	127	7	9	208	13	198	2.93e-11	66.6	46.31
			Query_82127	WP_049892048.1	26415	212	143	6	1	207	1	204	3.34e-10	63.9	45.28
			Query_82127	HDN63090.1	35780	109	62	4	102	208	60	162	1.73e-09	61.2	54.13
			Query_82127	WP_066385579.1	25926	216	139	8	1	207	1	204	9.95e-09	60.1	45.83
			Query_82127	NCN39458.1	27103	214	116	9	7	208	4	189	1.27e-08	59.3	46.26
			Query_82127	WP_160135145.1	28095	210	126	9	9	207	16	211	2.75e-08	58.5	44.29
			Query_82127	WP_062370599.1	34815	135	76	6	102	234	88	212	1.74e-07	55.8	51.11
			Query_82127	WP_010886002.1	25424	236	148	10	9	239	5	217	2.36e-07	55.8	45.76
			Query_82127	WP_048152143.1	32308	130	76	6	102	229	89	208	3.22e-07	55.5	53.08
			Query_82127	WP_068666349.1	33824	136	78	5	103	236	88	213	3.67e-07	55.1	50.00
			Query_82127	WP_101296027.1	25688	218	137	8	1	207	6	209	3.79e-07	55.5	43.58
			Query_82127	WP_054298134.1	29861	144	91	5	95	236	111	246	4.02e-07	55.5	52.08
			Query_82127	WP_007694211.1	25962	208	133	8	9	207	16	211	5.58e-07	55.1	45.67
			Query_82127	PSP65578.1	25926	216	141	6	1	208	1	205	6.58e-07	54.7	40.28
			Query_82127	WP_088864293.1	32308	130	76	4	102	229	87	206	9.40e-07	53.9	50.77
			Query_82127	WP_015859498.1	31111	135	81	6	102	234	88	212	1.20e-06	53.5	51.85
			Query_82127	WP_128503132.1	28369	141	83	7	95	229	111	239	4.10e-06	52.4	51.06
			Query_82127	WP_088857125.1	30827	133	82	4	102	233	91	214	4.35e-06	52.0	48.87
	Bacteria
		Cyanobacteria	Query_14600	WP_068791164.1	43852	244	126	5	1	238	1	239	9.83e-63	201	62.30
			Query_14600	OLE32726.1	42723	213	109	7	1	209	2	205	5.58e-45	155	59.15
			Query_14600	NET44597.1	39320	206	116	6	1	206	1	197	9.99e-42	146	60.19
			Query_14600	BAY37482.1	38498	213	122	6	1	213	12	215	1.61e-40	144	58.69
			Query_14600	WP_083622148.1	40580	207	112	7	1	206	2	198	5.74e-40	142	58.94
			Query_14600	WP_027250116.1	38835	206	117	5	1	206	2	198	4.62e-39	140	56.31
			Query_14600	WP_045869253.1	38208	212	122	5	1	212	2	204	7.57e-39	139	55.66
			Query_14600	WP_007358580.1	37681	207	120	6	1	206	2	200	9.13e-39	139	57.97
			Query_14600	WP_096643917.1	39614	207	114	7	1	206	2	198	1.64e-38	138	57.97
			Query_14600	WP_073640633.1	38679	212	121	6	1	212	2	204	1.69e-38	138	57.55
			Query_14600	WP_042154150.1	39713	209	111	6	1	206	2	198	3.71e-38	137	56.46
			Query_14600	WP_083618367.1	40191	209	110	5	1	206	2	198	3.96e-38	137	55.50
			Query_14600	WP_099073049.1	37736	212	123	6	1	212	2	204	1.17e-37	137	58.02
			Query_14600	WP_023068229.1	39320	206	116	6	1	206	2	198	1.96e-37	135	59.71
			Query_14600	WP_073550423.1	37850	214	124	6	1	214	2	206	2.78e-37	135	57.48
			Query_14600	WP_096729254.1	37736	212	123	5	1	212	2	204	4.72e-37	134	55.66
			Query_14600	WP_038090630.1	38835	206	117	6	1	206	2	198	5.12e-37	134	55.83
			Query_14600	WP_072718483.1	39806	206	115	5	1	206	2	198	5.43e-37	134	55.34
			Query_14600	TAE08250.1	39336	211	115	7	1	206	2	204	7.24e-37	134	56.40
			Query_14600	WP_069349527.1	40385	208	111	8	1	206	2	198	9.44e-37	134	58.17
			Query_14600	WP_041035656.1	39614	207	114	7	1	206	2	198	1.01e-36	134	57.97
			Query_14600	TAE84624.1	39437	213	112	7	1	206	2	204	1.01e-36	134	54.93
			Query_14600	WP_039716875.1	37321	209	120	7	1	208	3	201	3.04e-36	132	58.85
			Query_14600	WP_096538962.1	36620	213	126	6	1	213	2	205	3.22e-36	132	58.22
			Query_14600	WP_046281327.1	37089	213	125	6	1	213	2	205	7.01e-36	131	57.28
			Query_14600	WP_017747928.1	37379	206	120	6	1	206	2	198	1.21e-35	131	56.80
			Query_14600	WP_041463123.1	37799	209	119	7	1	208	3	201	1.54e-35	130	57.42
			Query_14600	WP_012411576.1	37736	212	123	6	1	212	2	204	2.99e-35	130	56.13
			Query_14600	WP_106216554.1	37619	210	120	7	1	209	47	246	7.23e-35	130	57.14
			Query_14600	WP_015154836.1	37619	210	120	7	1	209	47	246	9.53e-35	130	57.14
			Query_14600	WP_152589961.1	36321	212	126	6	1	212	2	204	5.56e-34	127	54.25
			Query_14600	WP_118167169.1	36321	212	126	6	1	212	2	204	5.68e-34	127	54.25
			Query_14600	WP_100903261.1	36321	212	126	6	1	212	2	204	3.27e-33	125	54.72
		alpha-proteobacteria	Query_20924	WP_156260692.1	42105	247	130	5	1	238	1	243	2.22e-58	192	59.92
			Query_20924	WP_004098108.1	34804	204	125	4	7	210	5	200	1.09e-26	110	50.00
			Query_20924	WP_120073080.1	34199	231	133	7	3	230	44	258	1.47e-26	111	50.22
			Query_20924	WP_144522094.1	33981	206	124	5	7	210	5	200	1.08e-24	105	50.00
			Query_20924	WP_075748385.1	31905	210	131	6	3	210	1	200	1.11e-22	100	51.43
			Query_20924	WP_053604386.1	31776	214	133	7	7	217	5	208	2.84e-22	99.0	51.40
			Query_20924	AXF57773.1	30435	230	147	6	1	227	1	220	5.03e-21	95.5	47.39
			Query_20924	WP_090398401.1	28947	228	149	6	3	227	2	219	1.45e-19	91.7	47.37
			Query_20924	SDI85808.1	28947	228	149	6	3	227	1	218	1.75e-19	91.7	47.37
			Query_20924	HCP15919.1	27184	206	142	6	3	208	1	198	1.39e-17	86.7	50.49
			Query_20924	WP_018708013.1	36842	133	77	3	78	210	4	129	4.72e-17	83.6	54.89
			Query_20924	WP_113715865.1	31492	181	112	6	3	181	1	171	5.40e-15	78.2	49.72
			Query_20924	WP_118361625.1	27586	232	147	9	7	233	3	218	3.94e-14	77.0	46.12
			Query_20924	WP_113713360.1	30387	181	114	6	3	181	1	171	6.84e-14	75.5	49.72
			Query_20924	WP_144462215.1	35714	126	75	3	3	126	1	122	3.65e-12	69.7	50.79
			Query_20924	WP_135979920.1	26923	234	158	8	7	239	3	224	1.95e-11	69.7	45.30
			Query_20924	WP_022789527.1	29167	216	133	9	9	219	5	205	2.25e-11	69.3	47.22
			Query_20924	WP_061968064.1	26066	211	145	5	1	207	1	204	8.58e-10	65.5	46.45
			Query_20924	WP_110290037.1	32174	115	66	3	102	216	100	202	2.36e-09	63.9	53.91
			Query_20924	WP_084297842.1	28302	212	115	10	8	206	6	193	7.14e-09	62.4	46.23
			Query_20924	WP_057733001.1	28837	215	123	11	5	209	2	196	3.24e-08	60.8	46.51
			Query_20924	WP_051571568.1	28800	125	82	3	85	208	85	203	3.30e-08	60.8	52.80
			Query_20924	WP_081332675.1	24878	205	140	5	7	206	9	204	3.58e-08	60.8	45.37
			Query_20924	ODR36577.1	24878	205	140	5	7	206	3	198	4.17e-08	60.5	45.37
			Query_20924	WP_087742748.1	28505	214	125	10	5	209	2	196	4.62e-08	60.1	46.73
			Query_20924	WP_044984093.1	24757	206	139	6	7	206	9	204	8.28e-08	59.7	45.63
			Query_20924	WP_009253081.1	24757	206	139	6	7	206	3	198	8.84e-08	59.7	45.63
			Query_20924	ODM12246.1	25366	205	139	6	7	206	3	198	1.01e-07	59.3	45.37
			Query_20924	WP_081331258.1	25000	208	136	6	7	206	9	204	1.05e-07	59.7	45.19
			Query_20924	WP_034580466.1	26471	204	132	8	7	206	3	192	1.15e-07	58.9	47.06
			Query_20924	KRO14440.1	35185	108	63	4	103	209	97	198	1.39e-07	58.9	55.56
			Query_20924	WP_057705430.1	35185	108	63	4	103	209	96	197	1.44e-07	58.9	55.56
			Query_20924	WP_130845824.1	27805	205	129	7	7	206	3	193	1.81e-07	58.5	44.39
			Query_20924	WP_047979805.1	34167	120	70	4	99	215	129	242	1.81e-07	58.9	50.83
			Query_20924	WP_111835326.1	27094	203	136	6	3	200	1	196	2.00e-07	58.2	43.84
			Query_20924	WP_024626132.1	26794	209	134	6	7	210	4	198	2.22e-07	58.2	43.06
			Query_20924	WP_100488438.1	26829	205	129	9	7	206	3	191	2.66e-07	58.2	44.88
			Query_20924	WP_079696443.1	25000	236	156	8	7	235	2	223	2.74e-07	58.2	44.49
			Query_20924	WP_076290034.1	25000	236	156	8	7	235	2	223	3.09e-07	58.2	44.07
			Query_20924	WP_161003475.1	26238	202	137	7	8	208	4	194	3.09e-07	57.8	46.53
			Query_20924	WP_075981632.1	35780	109	63	3	102	208	132	235	4.69e-07	57.8	51.38
			Query_20924	WP_109999440.1	26794	209	134	7	7	208	2	198	5.02e-07	57.4	43.06
			Query_20924	WP_062320439.1	27143	210	132	8	7	208	2	198	5.53e-07	57.4	45.71
			Query_20924	WP_102196061.1	36538	104	57	5	105	208	100	194	6.47e-07	57.0	53.85
			Query_20924	WP_135349804.1	26415	212	119	11	8	206	4	191	8.49e-07	56.6	47.17
			Query_20924	WP_077863607.1	27451	204	130	9	7	206	3	192	1.29e-06	56.2	45.10
			Query_20924	WP_094937690.1	27160	162	102	6	79	237	40	188	1.32e-06	55.5	49.38
			Query_20924	WP_163429719.1	26752	157	91	4	82	219	11	162	1.36e-06	55.1	45.22
			Query_20924	WP_022747529.1	27451	204	130	8	7	206	3	192	1.45e-06	55.8	46.08
			Query_20924	WP_093956457.1	32353	102	64	2	103	204	77	173	1.46e-06	55.8	54.90
			Query_20924	WP_125445189.1	32331	133	74	6	103	229	3	125	1.51e-06	54.3	49.62
			Query_20924	SNT92486.1	32353	102	64	2	103	204	93	189	1.95e-06	55.5	54.90
		beta-proteobacteria	Query_76532	WP_115215696.1	46694	242	120	3	1	236	1	239	2.65e-68	216	64.05
			Query_76532	WP_114134346.1	47059	238	117	3	1	232	1	235	3.37e-68	216	64.29
			Query_76532	WP_039402700.1	46721	244	121	3	1	238	1	241	7.33e-67	213	62.70
			Query_76532	WP_150685073.1	43852	244	128	3	1	238	1	241	1.53e-64	207	62.30
			Query_76532	WP_031363773.1	45267	243	120	6	1	236	1	237	2.42e-64	206	62.14
			Query_76532	WP_018425324.1	45188	239	118	7	1	232	1	233	8.39e-64	205	65.69
			Query_76532	WP_011301767.1	46552	232	115	3	1	226	1	229	1.32e-63	204	62.07
			Query_76532	WP_111935251.1	45679	243	119	7	1	236	1	237	1.61e-63	204	63.79
			Query_76532	WP_035500494.1	47280	239	113	7	1	232	1	233	1.70e-63	204	64.02
			Query_76532	KND57374.1	45188	239	118	7	1	232	1	233	1.93e-63	204	63.60
			Query_76532	WP_089163918.1	45041	242	122	5	1	236	1	237	1.09e-62	202	61.16
			Query_76532	WP_061163363.1	47083	240	112	8	1	232	1	233	1.10e-62	202	63.75
			Query_76532	WP_061118940.1	45798	238	118	6	1	232	1	233	1.24e-62	202	63.45
			Query_76532	WP_090809692.1	45188	239	118	7	1	232	1	233	1.40e-62	202	65.27
			Query_76532	WP_061134458.1	45798	238	118	6	1	232	1	233	1.83e-62	202	63.45
			Query_76532	WP_091010077.1	45188	239	118	7	1	232	1	233	3.64e-62	201	65.69
			Query_76532	WP_062264506.1	45679	243	119	7	1	236	1	237	6.76e-62	200	62.14
			Query_76532	WP_114164209.1	45378	238	119	6	1	232	1	233	1.56e-61	199	63.03
			Query_76532	WP_008346414.1	45607	239	117	7	1	232	1	233	1.79e-61	199	63.60
			Query_76532	WP_086969459.1	45528	246	120	8	1	239	1	239	4.63e-61	198	62.20
			Query_76532	WP_060082591.1	44770	239	119	7	1	232	1	233	6.15e-61	198	62.76
			Query_76532	WP_020071333.1	44958	238	120	6	1	232	1	233	6.38e-61	197	62.61
			Query_76532	WP_120343273.1	44351	239	120	6	1	232	1	233	7.08e-61	197	62.34
			Query_76532	WP_027780312.1	44958	238	120	5	1	232	1	233	9.33e-61	197	61.76
			Query_76532	WP_028203527.1	44898	245	122	7	1	238	1	239	1.02e-60	197	63.27
			Query_76532	WP_131320256.1	44538	238	121	5	1	232	1	233	1.17e-60	197	61.76
			Query_76532	WP_093645089.1	43515	239	122	6	1	232	1	233	1.30e-60	197	63.18
			Query_76532	WP_047846540.1	43515	239	122	6	1	232	1	233	1.90e-60	196	62.76
			Query_76532	WP_060818566.1	43515	239	122	6	1	232	1	233	1.99e-60	196	63.60
			Query_76532	WP_061180384.1	45528	246	119	7	1	239	1	238	2.17e-60	196	61.38
			Query_76532	WP_074767388.1	44033	243	123	6	1	236	1	237	2.72e-60	196	61.32
			Query_76532	WP_111935213.1	44351	239	120	7	1	232	1	233	3.00e-60	196	64.44
			Query_76532	WP_062085647.1	43388	242	126	5	1	236	1	237	4.11e-60	196	60.74
			Query_76532	WP_045847530.1	43388	242	128	3	1	236	1	239	5.05e-60	196	61.57
		gamma-proteobacteria	Query_7430	WP_096720953.1	44672	244	122	7	1	237	1	238	3.39e-64	207	66.39
			Query_7430	WP_042936738.1	44118	238	122	5	1	232	1	233	3.97e-63	205	63.87
			Query_7430	WP_110649382.1	45798	238	118	5	1	232	1	233	7.09e-62	201	63.03
			Query_7430	WP_087717747.1	46218	238	117	5	1	232	1	233	1.07e-61	201	61.76
			Query_7430	WP_099429041.1	43697	238	123	5	1	232	1	233	2.42e-61	200	62.18
			Query_7430	MYH90444.1	43802	242	125	3	1	234	4	242	5.68e-61	199	59.92
			Query_7430	WP_110972727.1	44118	238	122	5	1	232	1	233	6.22e-61	199	61.76
			Query_7430	MXX15695.1	44082	245	126	3	1	237	4	245	7.80e-61	199	59.18
			Query_7430	WP_110631639.1	45798	238	118	5	1	232	1	233	8.46e-61	199	61.76
			Query_7430	WP_120448610.1	43277	238	124	5	1	232	1	233	8.53e-61	199	62.18
			Query_7430	WP_071230564.1	45378	238	119	5	1	232	1	233	1.87e-60	198	61.76
			Query_7430	WP_119141323.1	43697	238	123	5	1	232	1	233	2.15e-60	198	61.76
			Query_7430	WP_018717784.1	43388	242	126	3	3	236	5	243	1.18e-58	194	55.79
			Query_7430	WP_000777009.1	43388	242	127	4	1	236	1	238	1.35e-58	194	61.16
			Query_7430	WP_151750328.1	42975	242	128	4	1	236	1	238	3.08e-58	192	61.16
			Query_7430	WP_106418441.1	44958	238	120	6	1	232	1	233	4.71e-58	192	63.03
			Query_7430	TLZ34969.1	43534	232	121	5	1	226	1	228	7.69e-58	191	62.07
			Query_7430	WP_110668989.1	43697	238	123	5	1	232	1	233	1.19e-57	191	61.34
			Query_7430	MBO68582.1	41224	245	127	3	6	236	17	258	2.53e-57	191	57.55
			Query_7430	WP_098722612.1	42562	242	129	4	1	236	1	238	2.19e-56	188	60.74
			Query_7430	WP_111289249.1	41597	238	128	5	1	232	1	233	5.12e-56	187	60.50
			Query_7430	WP_100939738.1	41597	238	128	5	1	232	1	233	1.73e-55	185	57.98
			Query_7430	RPH97826.1	44878	205	109	3	2	206	4	204	3.16e-55	185	63.90
			Query_7430	MAW70148.1	42149	242	129	5	1	236	1	237	3.24e-55	184	59.92
			Query_7430	PZR93981.1	40756	238	131	4	1	232	1	234	7.77e-55	184	60.50
			Query_7430	HAU40726.1	41322	242	131	5	1	236	1	237	1.58e-54	183	60.33
			Query_7430	WP_111289227.1	41176	238	128	6	1	232	1	232	1.71e-54	182	58.40
			Query_7430	MBD84583.1	41736	242	130	5	1	236	1	237	3.38e-54	182	59.09
		Spirochaetae	Query_39056	HDP79653.1	37864	103	58	3	103	204	136	233	9.95e-10	61.6	52.43
			Query_39056	WP_074640422.1	34545	110	62	3	100	204	68	172	4.65e-08	56.6	50.91
			Query_39056	WP_069896861.1	25112	223	135	6	3	201	33	247	9.42e-07	53.1	41.70
